# Supplementary material for: Exposure of Aspergillus fumigatus to Klebsiella pneumoniae Culture Filtrate Inhibits Growth and Stimulates Gliotoxin Production
Source: J Fungi (Basel). 2023 Feb 8;9(2):222. doi: 10.3390/jof9020222 (PMC9961802; doi:10.3390/jof9020222)
Supplement: Supplementary file 1 [file jof-09-00222-s001.zip]

Archive with 1 entries (1 files):
- jof-2185616-supplementary.pdf
